# Supplementary material for: Gossypol Acetic Acid Attenuates Cardiac Ischemia/Reperfusion Injury in Rats via an Antiferroptotic Mechanism
Source: Biomolecules. 2021 Nov 10;11(11):1667. doi: 10.3390/biom11111667 (PMC8615989; doi:10.3390/biom11111667)
Supplement: Supplementary file 1 [file biomolecules-11-01667-s001.zip]

Archive with 1 entries (1 files):
- biomolecules-1408228-supplementary.pdf
